# Supplementary material for: Interactions Between BMP2/BMP4 Gene Polymorphisms and Fluoride Exposure on Essential Hypertension: A Cross-Sectional Study in China
Source: Toxics. 2025 Feb 8;13(2):126. doi: 10.3390/toxics13020126 (PMC11860847; doi:10.3390/toxics13020126)
Supplement: Supplementary file 1 [file toxics-13-00126-s001.zip]

Archive with 1 entries (1 files):
- toxics-3394757-supplementary.pdf
